# Supplementary material for: Flow-Based CL-SMIA for the Quantification of Protein Biomarkers from Nasal Secretions in Comparison with Sandwich ELISA
Source: Biosensors (Basel). 2023 Jun 22;13(7):670. doi: 10.3390/bios13070670 (PMC10377473; doi:10.3390/bios13070670)
Supplement: Supplementary file 1 [file biosensors-13-00670-s001.zip]

Archive with 1 entries (1 files):
- biosensors-2409416-supplementary.pdf
